# Supplementary material for: Resistance Mechanisms Influencing Oncolytic Virotherapy, a Systematic Analysis
Source: Vaccines (Basel). 2021 Oct 12;9(10):1166. doi: 10.3390/vaccines9101166 (PMC8537623; doi:10.3390/vaccines9101166)
Supplement: Supplementary file 1 [file vaccines-09-01166-s001.zip]

Archive with 2 entries (2 files):
- supplementary material.pdf
- Supplementary table S1.xlsx
